# Supplementary material for: Dexamethasone Induces Changes in Osteogenic Differentiation of Human Mesenchymal Stromal Cells via SOX9 and PPARG, but Not RUNX2
Source: Int J Mol Sci. 2021 Apr 30;22(9):4785. doi: 10.3390/ijms22094785 (PMC8124248; doi:10.3390/ijms22094785)
Supplement: Supplementary file 1 [file ijms-22-04785-s001.zip]

Archive with 1 entries (1 files):
- ijms-1170405-supplementary.pdf
